# Supplementary material for: Chromobacterium spp. mediate their anti-Plasmodium activity through secretion of the histone deacetylase inhibitor romidepsin
Source: Sci Rep. 2018 Apr 18;8:6176. doi: 10.1038/s41598-018-24296-0 (PMC5906607; doi:10.1038/s41598-018-24296-0)
Supplement: Supplementary file 2 — Supplementary Table S1 [file 41598_2018_24296_MOESM2_ESM.xlsx]

## Sheet: Table S1
Csp_P antismash							C. aquaticum megablast				C. haemolyticum megablast				C. piscinae megablast				C. pseudoviolaceum megablast				C. subtsugae megablast				C. vaccinii megablast				C. violaceum megablast				C. W10 megablast
Cluster	Type	From	To	Size	Most similar known cluster	MIBiG BGC-ID	Query cover	E-value	Ident	Similarity	Query cover	E-value	Ident	Similarity	Query cover	E-value	Ident	Similarity	Query cover	E-value	Ident	Similarity	Query cover	E-value	Ident	Similarity	Query cover	E-value	Ident	Similarity	Query cover	E-value	Ident	Similarity	Query cover	E-value	Ident	Similarity
Cluster 01	Hserlactone	285395	306060	20666	Streptomycin_biosynthetic_gene_cluster (3% of genes show similarity)	BGC0000717_c1	0.26	0	0.78	0.2028	0.98	0	0.91	0.8918	0.11	3e-165	0.81	0.0891	0.29	0	0.78	0.2262	0.26	0	0.79	0.2054	0.32	0	0.78	0.2496	0.29	0	0.78	0.2262	0.99	0	0.91	0.9009
Cluster 02	Cf_saccharide	315476	340482	25007	O-antigen_biosynthetic_gene_cluster (16% of genes show similarity)	BGC0000784_c1	0.76	0	0.86	0.6536	0.95	0	0.91	0.8645	0.78	0	0.84	0.6552	0.77	0	0.86	0.6622	0.76	0	0.86	0.6536	0.7	0	0.86	0.602	0.81	0	0.86	0.6966	0.95	0	0.91	0.8645
Cluster 03	Nrps	423007	496018	73012	Hassallidins_biosynthetic_gene_cluster (6% of genes show similarity)	BGC0000369_c1	0.33	0	0.85	0.2805	0.95	0	0.91	0.8645	0.29	0	0.85	0.2465	0.33	0	0.85	0.2805	0.33	0	0.85	0.2805	0.32	0	0.86	0.2752	0.33	0	0.85	0.2805	0.94	0	0.92	0.8648
Cluster 04	Cf_fatty_acid	861501	895211	33711	Svaricin_biosynthetic_gene_cluster (6% of genes show similarity)	BGC0001382_c1	0.81	0	0.84	0.6804	0.99	0	0.92	0.9108	0.72	0	0.83	0.5976	0.77	0	0.85	0.6545	0.82	0	0.84	0.6888	0.78	0	0.85	0.663	0.77	0	0.85	0.6545	0.99	0	0.92	0.9108
Cluster 05	Nrps	1061622	1106709	45088	FK228_biosynthetic_gene_cluster	BGC0000993_c1	0.31	0	0.86	0.2666	0.98	0	0.93	0.9114	0.29	0	0.84	0.2436	0.32	0	0.86	0.2752	0.31	0	0.86	0.2666	0.32	0	0.86	0.2752	0.32	0	0.86	0.2752	0.98	0	0.92	0.9016
Cluster 06	Terpene	1318571	1340306	21736	-	-	0.4	0	0.78	0.312	0.98	0	0.95	0.931	0.4	0	0.78	0.312	0.35	0	0.78	0.273	0.4	0	0.78	0.312	0.3	0	0.79	0.237	0.35	0	0.78	0.273	0.88	0	0.95	0.836
Cluster 07	Nrps	1388496	1431648	43153	Ralsolamycin_biosynthetic_gene_cluster (40% of genes show similarity)	BGC0001363_c1	0.28	0	0.82	0.2296	0.52	0	0.91	0.4732	0.28	0	0.81	0.2268	0.32	0	0.8	0.256	0.28	0	0.82	0.2296	0.3	0	0.8	0.24	0.31	0	0.8	0.248	0.57	0	0.92	0.5244
Cluster 08	Cf_putative	1866308	1881581	15274	-	-	0.56	0	0.88	0.4928	0.92	0	0.9	0.828	0.43	0	0.86	0.3698	0.57	0	0.87	0.4959	0.57	0	0.88	0.5016	0.61	0	0.88	0.5368	0.66	0	0.87	0.5742	0.92	0	0.95	0.874
Cluster 09	Cf_putative	2041254	2045699	4446	-	-	0.62	0	0.84	0.5208	0.99	0	0.89	0.8811	0.65	0	0.83	0.5395	0.47	0	0.84	0.3948	0.62	0	0.83	0.5146	0.64	0	0.84	0.5376	0.47	0	0.83	0.3901	0.88	0	0.91	0.8008
Cluster 10	Cf_putative	2052752	2062253	9502	-	-	0.85	0	0.84	0.714	0.99	0	0.95	0.9405	0.85	0	0.84	0.714	0.86	0	0.84	0.7224	0.86	0	0.84	0.7224	0.86	0	0.84	0.7224	0.86	0	0.84	0.7224	0.99	0	0.95	0.9405
Cluster 11	Pufa-Otherks	2188608	2239894	51287	Zeamine_biosynthetic_gene_cluster (47% of genes show similarity)	BGC0001056_c1	0.19	0	0.85	0.1615	0.96	0	0.93	0.8928	0.19	0	0.83	0.1577	0.16	0	0.83	0.1328	0.19	0	0.84	0.1596	0.17	0	0.82	0.1394	0.15	0	0.83	0.1245	0.7	0	0.91	0.637
Cluster 12	Cf_putative	2343055	2351866	8812	-	-	0.47	0	0.82	0.3854	0.99	0	0.94	0.9306	0.52	0	0.82	0.4264	0.48	0	0.83	0.3984	0.47	0	0.82	0.3854	0.52	0	0.83	0.4316	0.52	0	0.83	0.4316	0.97	0	0.95	0.9215
Cluster 13	Nrps	2447953	2499434	51482	-	-	0.26	0	0.79	0.2054	0.5	0	0.94	0.47	0.23	0	0.81	0.1863	0.33	0	0.81	0.2673	0.28	0	0.81	0.2268	0.29	0	0.81	0.2349	0.32	0	0.81	0.2592	0.87	0	0.95	0.8265
Cluster 14	Cf_putative	2683470	2690621	7152	-	-	0.66	0	0.81	0.5346	0.91	0	0.92	0.8372	0.66	0	0.79	0.5214	0.66	0	0.81	0.5346	0.66	0	0.81	0.5346	0.67	0	0.82	0.5494	0.66	0	0.82	0.5412	0.92	0	0.91	0.8372
Cluster 15	Bacteriocin	3036108	3046947	10840	-	-	0.36	0	0.77	0.2772	0.47	0	0.9	0.423	0.36	0	0.77	0.2772	0.37	0	0.77	0.2849	0.36	0	0.77	0.2772	0.37	0	0.76	0.2812	0.29	0	0.78	0.2262	0.79	0	0.91	0.7189
Cluster 16	Cf_putative	3092302	3100843	8542	Amphotericin_biosynthetic_gene_cluster (23% of genes show similarity)	BGC0000015_c2	0.07	4e-27	0.84	0.0588	0.99	0	0.86	0.8514	0	7e-14	0.89	0	0.03	2e-49	0.92	0.0276	0.04	2e-25	0.83	0.0332	0.05	2e-49	0.91	0.0455	0.03	4e-27	0.84	0.0252	0.9	0	0.9	0.81
Cluster 17	Bacteriocin	3146480	3157310	10831	-	-	0.6	0	0.82	0.492	0.99	0	0.92	0.9108	0.55	0	0.81	0.4455	0.74	0	0.83	0.6142	0.6	0	0.81	0.486	0.73	0	0.82	0.5986	0.73	0	0.83	0.6059	0.99	0	0.94	0.9306
Cluster 18	Nrps	3291285	3335175	43891	-	-	0.39	0	0.86	0.3354	0.92	0	0.93	0.8556	0.38	0	0.88	0.3344	0.31	0	0.88	0.2728	0.39	0	0.87	0.3393	0.33	0	0.88	0.2904	0.34	0	0.88	0.2992	0.94	0	0.88	0.8272
Cluster 19	Cf_fatty_acid	3495321	3516442	21122	-	-	0.86	0	0.86	0.7396	0.99	0	0.93	0.9207	0.87	0	0.86	0.7482	0.87	0	0.87	0.7569	0.86	0	0.86	0.7396	0.87	0	0.86	0.7482	0.87	0	0.87	0.7569	0.99	0	0.93	0.9207
Cluster 20	Cf_putative	3609444	3618379	8936	-	-	0.11	0	0.86	0.0946	1	0	0.95	0.95	0.1	0	0.87	0.087	0.76	0	0.86	0.6536	0.11	0	0.85	0.0935	0.77	0	0.85	0.6545	0.76	0	0.86	0.6536	1	0	0.95	0.95
Cluster 21	Cf_saccharide-Nrps	3626292	3707461	81170	Pyoluteorin_biosynthetic_gene_cluster (11% of genes show similarity)	BGC0000127_c1	0.45	0	0.88	0.396	0.65	0	0.93	0.6045	0.35	0	0.77	0.2695	0.41	0	0.88	0.3608	0.46	0	0.83	0.3818	0.38	0	0.81	0.3078	0.42	0	0.81	0.3402	0.75	0	0.93	0.6975
Cluster 22	Cf_saccharide	3843432	3873573	30142	O-antigen_biosynthetic_gene_cluster (21% of genes show similarity)	BGC0000781_c1	0.37	0	0.82	0.3034	0.35	0	0.94	0.329	0.33	0	0.85	0.2805	0.34	0	0.85	0.289	0.37	0	0.82	0.3034	0.36	0	0.85	0.306	0.33	0	0.86	0.2838	0.35	0	0.94	0.329
Cluster 23	Cf_putative	4088833	4095371	6539	-	-	No significant similarity found.			0	No significant similarity found.			0	No significant similarity found.			0	No significant similarity found.			0	No significant similarity found.			0	No significant similarity found.			0	No significant similarity found.			0	0.97	0	0.9	0.873
Cluster 24	Cf_putative	4111324	4115942	4619	-	-	0.96	0	0.87	0.8352	0.96	0	0.95	0.912	0.97	0	0.86	0.8342	0.95	0	0.84	0.798	0.96	0	0.87	0.8352	0.96	0	0.86	0.8256	0.95	0	0.85	0.8075	0.96	0	0.95	0.912
Cluster 25	Cf_putative	4452954	4457727	4774	Galactoglucan_biosynthetic_gene_cluster (16% of genes show similarity)	BGC0000801_c1	0.85	0	0.87	0.7395	0.99	0	0.9	0.891	0.86	0	0.77	0.6622	0.92	0	0.85	0.782	0.85	0	0.87	0.7395	0.98	0	0.76	0.7448	0.93	0	0.85	0.7905	1	0	0.91	0.91
Cluster 26	Nrps	4506811	4556377	49567	Pseudomonine_biosynthetic_gene_cluster (100% of genes show similarity)	BGC0000410_c1	0.2	0	0.78	0.156	0.67	0	0.94	0.6298	0.21	0	0.84	0.1764	0.22	0	0.77	0.1694	0.21	0	0.78	0.1638	0.15	0	0.85	0.1275	0.15	0	0.85	0.1275	0.64	0	0.94	0.6016
Cluster 27	Cf_putative	4680191	4688726	8536	-	-	0.23	0	0.87	0.2001	0.99	0	0.9	0.891	0.23	0	0.88	0.2024	0.23	0	0.87	0.2001	0.23	0	0.87	0.2001	0.25	0	0.88	0.22	0.23	0	0.88	0.2024	0.98	0	0.91	0.8918
Cluster 28	Cf_putative	4716985	4728702	11718	S-layer_glycan_biosynthetic_gene_cluster (8% of genes show similarity)	BGC0000795_c1	0.15	0	0.84	0.126	0.24	0	0.91	0.2184	No significant similarity found.			0	0.07	0	0.85	0.0595	0.07	0	0.84	0.0588	0.16	0	0.83	0.1328	0.07	0	0.86	0.0602	0.23	0	0.91	0.2093
Cluster 29	Cf_saccharide	5051182	5082408	31227	-	-	0.39	0	0.78	0.3042	0.99	0	0.91	0.9009	0.34	0	0.77	0.2618	0.41	0	0.79	0.3239	0.39	0	0.78	0.3042	0.33	0	0.78	0.2574	0.38	0	0.79	0.3002	0.99	0	0.92	0.9108
Cluster 30	Nrps	1	6147	6147	WAP-8294A2_(lotilibcin)_biosynthetic_gene_cluster (20% of genes show similarity)	BGC0000461_c1	No significant similarity found.			0	0.04	6e-64	0.95	0.038	No significant similarity found.			0	0.02	9e-57	0.92	0.0184	No significant similarity found.			0	0.02	2e-54	0.93	0.0186	No significant similarity found.			0	0.99	0	0.93	0.9207
Cluster 31	Nrps	1	3144	3144	-	-	0.07	1e-23	0.76	0.0532	1	0	0.9	0.9	No significant similarity found.			0	No significant similarity found.			0	0.07	1e-23	0.76	0.0532	No significant similarity found.			0	No significant similarity found.			0	1	0	0.89	0.89
